# Supplementary material for: Highly accurate carbohydrate-binding site prediction with DeepGlycanSite
Source: Nat Commun. 2024 Jun 17;15:5163. doi: 10.1038/s41467-024-49516-2 (PMC11183243; doi:10.1038/s41467-024-49516-2)
Supplement: Supplementary file 4 — Source Data [file 41467_2024_49516_MOESM4_ESM.xlsx]

## Sheet: Figure 3a
Figure 3a
	MCC
	DeepGlycanSite	0.822	1	0.657	0.839	-0.035	0.359	0.825	0.859	0.963	0.925	0.932	0.727	0.678	-0.034	0.78	0.492	0.915	1	0.557	0.501	0.779	0.867	0.703	0.423	0.39	0.801	0.626	0.956	0.77	0.964	0.543	0.398
	DeepPocket	0.579	-0.035	-1	-1	-0.045	0.336	0.556	-1	0.278	-0.035	-1	0.568	0.579	0.692	0.179	-1	0.2	0.564	0.239	0.32	0.398	0.533	0.588	-0.023	-0.026	0.497	0.212	0.571	-0.109	-1	0.06	0.271
	SiteMap	0.125	-0.077	0.909	-0.061	-0.043	0.282	-0.022	-0.057	0.522	-0.035	-0.069	0.604	-0.024	0.692	0.183	-0.069	0.461	0.683	0.267	-1	0.398	0.478	0.687	0.301	0.365	0.402	0.431	0.198	-0.092	-0.1	-0.139	0.369
	Fpocket	0.152	-0.053	0.076	-0.058	-0.039	0.102	-0.026	-0.048	0.601	-0.03	-0.076	0.581	-0.019	0.94	-0.043	-0.048	-0.035	0.63	-0.016	-0.021	0.043	-0.042	0.717	-0.015	-0.029	-0.034	0.494	-0.026	-0.096	-0.112	0.096	0.14
	PeSTo	0.557	0.448	0.384	0.435	-0.019	0.334	0.416	0.326	0.539	0.234	0.529	0.447	0.258	0.345	0.481	-1	0.728	0.357	0.317	0.215	0.409	0.365	0.256	0.307	0.27	0.487	-0.053	0.398	0.42	0.299	0.025	-0.027
	StackCBPred	0.096	0.05	-0.003	-0.022	0.041	-0.097	0.086	0.107	0.071	0.246	0.027	-0.123	0.032	0.005	0.036	-0.016	-0.03	-0.21	-0.005	0.014	-0.021	-0.091	-0.008	-0.074	-0.049	0.038	0.246	0.122	0.044	0.225	-0.058	-0.052
	Prec
	DeepGlycanSite	0.688	1	0.462	0.714	0	0.312	0.688	0.75	1	1	0.875	0.632	0.545	0	0.625	0.556	0.842	1	0.318	0.263	0.759	0.765	0.529	0.417	0.205	0.7	0.421	0.917	0.692	0.938	0.397	0.9
	DeepPocket	0.357	0	0	0	0	0.146	0.323	0	0.231	0	0	0.37	0.344	0.5	0.138	0	0.167	0.333	0.098	0.111	0.304	0.304	0.391	0	0	0.269	0.154	0.342	0	0	0.111	0.317
	SiteMap	0.1	0	0.833	0	0	0.095	0	0	0.316	0	0	0.417	0	0.5	0.122	0	0.255	0.478	0.096	0	0.304	0.25	0.571	0.103	0.145	0.187	0.225	0.108	0.02	0	0	0.21
	Fpocket	0.167	0	0.125	0	0	0.111	0	0	0.4	0	0	0.429	0	0.889	0	0	0	0.5	0	0	0.067	0	0.615	0	0	0	0.281	0	0	0	0.135	0.175
	PeSTo	0.333	0.235	0.185	0.217	0	0.127	0.189	0.145	0.333	0.098	0.318	0.238	0.085	0.238	0.263	0	0.583	0.161	0.109	0.056	0.182	0.217	0.13	0.182	0.086	0.259	0	0.169	0.205	0.128	0.023	0.009
	StackCBPred	0.019	0.05	0.021	0.008	0.039	0.005	0.032	0.045	0.022	0.106	0.065	0.05	0.036	0.031	0.026	0.022	0.009	0.013	0.043	0.035	0.016	0.027	0.065	0.048	0.01	0.047	0.11	0.05	0.015	0.135	0.076	0.06

## Sheet: Figure 3b
Figure 3b
	MCC
	DeepGlycanSite	0.92	0.811	0.603	0.348	0.809	0.814	1	-0.016	0.549	0.897	0.668	0.447	0.946
	DeepPocket	-0.077	0.632	0.824	0.137	0.67	0.748	0.696	-1	-0.043	0.675	0.582	0.16	-0.024
	SiteMap	-0.069	0.582	0.736	0.16	0.027	0.776	0.736	-0.043	-0.043	-0.029	0.293	-1	-0.016
	Fpocket	-0.089	0.725	0.041	-0.015	-0.04	0.73	0.885	-0.036	-0.036	-0.023	0.626	0.112	0.261
	PeSTo	0.317	0.574	0.452	0.1	0.447	0.345	0.588	0.295	0.356	0.365	0.275	0.058	0.289
	StackCBPred	0.048	0.04	0.105	0.047	0.029	0.027	0.119	0.148	0.12	0.199	0.004	-0.027	0.056
	Prec
	DeepGlycanSite	0.857	1	0.85	0.214	0.846	0.85	1	0	0.636	0.9	0.686	0.375	1
	DeepPocket	0	0.419	0.702	0.1	0.467	0.594	0.5	0	0	0.471	0.352	0.116	0.105
	SiteMap	0	0.361	0.593	0.091	0.047	0.633	0.556	0	0	0	0.205	0	0.111
	Fpocket	0	0.542	0.115	0	0	0.6	0.789	0	0	0	0.433	0.107	0.32
	PeSTo	0.127	0.351	0.25	0.044	0.226	0.198	0.366	0.097	0.153	0.167	0.085	0.053	0.12
	StackCBPred	0.085	0.027	0.051	0.04	0.036	0.038	0.098	0.089	0.046	0.168	0.03	0.007	0.014

## Sheet: Figure 3c
Figure 3c
	MCC
	DeepGlycanSite	0.784	0.756	0.86	0.681	0.707	0.475	0.255	0.68	0.752	0.498	0.86	0.83	0.371	0.637	1	0.573	0.533	-0.03	0.889	0.123
	DeepPocket	0.552	-1	0.771	0.708	0.749	0.738	0.249	0.715	0.764	0.641	-0.063	-0.081	0.488	0.673	0.786	-0.096	0.634	-0.054	0.65	0.378
	SiteMap	0.374	-0.057	-0.06	0.695	0.692	-0.063	0.11	-0.028	-0.028	-0.079	-0.074	-0.077	-1	0.143	0.729	-0.094	0.506	-0.056	0.65	0.309
	Fpocket	0.442	-0.045	0.712	0.772	0.602	-0.028	-0.028	-0.023	-0.026	-0.007	-0.062	-0.065	-0.011	0.036	-0.067	-0.064	-0.055	-0.058	0.627	0.192
	PeSTo	0.495	0.395	0.594	0.585	0.158	0.51	0.278	0.422	0.36	0.327	0.539	0.62	0.328	0.504	0.771	0.035	0.325	-0.042	0.496	0.244
	StackCBPred	0.057	-0.095	0.092	0.092	0.01	0.068	0.131	0.142	0.004	-0.054	0.02	-0.007	0.127	0.016	0.187	-0.042	-0.034	0.042	0.142	0.03
	Prec
	DeepGlycanSite	0.941	0.714	0.941	0.7	1	0.4	0.286	0.8	0.652	0.667	0.792	0.947	0.222	0.476	1	0.5	0.583	0	0.944	0.6
	DeepPocket	0.349	0	0.7	0.571	0.659	0.556	0.227	0.524	0.593	0.846	0	0	0.28	0.476	0.643	0	0.476	0	0.583	0.517
	SiteMap	0.177	0	0	0.51	0.625	0	0.089	0	0	0	0	0	0	0.167	0.562	0	0.4	0	0.583	0.339
	Fpocket	0.23	0	0.65	0.697	0.789	0	0	0	0	0.083	0	0	0	0.071	0	0	0	0	0.688	0.303
	PeSTo	0.277	0.304	0.438	0.377	0.312	0.278	0.182	0.229	0.181	0.264	0.381	0.533	0.154	0.286	0.621	0.088	0.167	0	0.327	0.102
	StackCBPred	0.06	0	0.064	0.041	0.075	0.052	0.152	0.098	0.06	0.108	0.028	0.032	0.074	0.025	0.121	0.057	0.006	0.058	0.069	0.099

## Sheet: Figure 4c
Figure 4c
	Disaccharide to Nucleotide
	Equibind	0.585	0.538	0.574	0.322	0.575	0.645	0.573	0.326	0.518	0.506
	Diffdock	0.896	0.966	0.901	0.363	0.927	0.966	0.927	0.641	0.962	0.896
	GlycoTorch Vina	0.932	0.931	0.932	0.959	0.959	0.966	1	0.655	1	0.932
	Autodock	0.932	0.931	0.932	0.959	0.959	0.932	1	0.879	1	0.932
	DeepGlycanSite	0.91	0.941	0.941	0.959	0.94	0.878	0.94	0.881	0.913	0.941
	Nucleotide to Oligosaccharide
	Equibind	0.177	0.655	0.144	0.338	0.611	0.234	0.385	0.432
	Diffdock	0.31	0.568	0.263	0.307	0.496	0.397	0.653	0.607
	GlycoTorch Vina	-0.051	0.433	0.608	0.061	0.245	0.736	0.078	0.087
	Autodock	-0.051	0.363	0.588	0.689	0.341	0.176	-0.047	0.099
	DeepGlycanSite	0.84	0.538	0.718	0.591	0.583	0.458	0.575	0.573
	Disaccharide to Monosaccharide
	Equibind	0.795	0.497	-0.013	0.383	0.663
	Diffdock	0.903	0.735	-0.011	0.383	0.782
	GlycoTorch Vina	-0.013	0.927	-0.017	0.21	0.824
	Autodock	-0.013	0.927	-0.018	0.21	0.929
	DeepGlycanSite	0.741	0.496	0.652	0.516	0.483
	Oligosaccharide to Nucleotide
	Equibind	0.346	0.558	0.74
	Diffdock	0.729	0.651	0.94
	GlycoTorch Vina	-0.055	0.604	0.971
	Autodock	-0.059	0.604	0.971
	DeepGlycanSite	0.851	0.832	0.851
	Nucleotide to Disaccharide
	Equibind	-0.017	0.143	-0.02	-0.016	-0.018	-0.019	-0.014	-0.016	-0.019	-0.016	0.313	-0.012
	Diffdock	-0.02	0.299	-0.019	-0.018	-0.019	-0.021	-0.022	-0.021	-0.019	-0.021	0.412	-0.019
	GlycoTorch Vina	-0.021	0.347	-0.026	-0.023	-0.021	-0.024	-0.02	-0.023	-0.022	-0.022	0.462	-0.022
	Autodock	-0.026	0.347	-0.026	-0.023	-0.021	-0.024	-0.019	-0.023	-0.022	-0.022	0.439	-0.022
	DeepGlycanSite	1	0.407	0.948	0.893	0.942	1	0.948	1	0.721	0.942	0.429	0.948
	Oligosaccharide to Monosaccharide
	Equibind	0.533
	Diffdock	0.841
	GlycoTorch Vina	-0.098
	Autodock	-0.098
	DeepGlycanSite	0.247
	Monosaccharide to Nucleotide
	Equibind	0.556	0.201	0.36	0.201	0.201	0.39	0.213	0.328	-0.021	0.542
	Diffdock	0.838	0.457	0.767	0.572	0.533	0.906	0.423	0.253	0.845	0.834
	GlycoTorch Vina	0.939	0.47	0.871	0.47	0.47	0.969	0.47	1	-0.023	0.941
	Autodock	0.871	0.47	0.844	0.47	0.47	0.937	0.47	0.748	-0.023	0.844
	DeepGlycanSite	0.793	0.92	0.756	0.92	0.92	0.804	0.92	0.936	0.607	0.781
	Nucleotide to Monosaccharide
	Equibind	0.22	0.344	0.363	-0.026	-0.018	-0.015	-0.016	0.088	0.423	-0.015	0.344	0.38	0.344	0.434	0.303	0.446	0.694
	Diffdock	0.072	0.83	0.96	0.094	0.246	0.261	0.328	-0.02	-0.02	0.173	0.725	0.725	0.818	0.723	0.854	0.194	0.853
	GlycoTorch Vina	0.89	0.766	1	-0.031	0.921	0.963	0.963	-0.02	-0.021	0.832	0.766	0.766	0.766	0.91	0.956	-0.04	-0.037
	Autodock	0.775	0.766	1	-0.031	0.921	0.963	0.963	-0.02	-0.021	0.832	0.766	0.766	0.766	0.91	0.956	-0.042	-0.037
	DeepGlycanSite	0.884	0.927	0.904	0.245	0.453	0.342	0.38	-0.026	-0.02	0.515	0.927	0.927	0.927	1	1	0.884	0.86
	Disaccharide to Oligosaccharide
	Equibind	0.316	0.052	0.056	0.686	-0.122	0.525	0.166	0.504	0.605	0.738	-0.029	0.695
	Diffdock	0.522	0.574	0.317	0.715	-0.077	0.869	0.411	0.544	-0.026	0.779	-0.026	0.752
	GlycoTorch Vina	0.604	-0.035	0.755	0.682	-0.077	0.515	0.074	0.616	-0.031	0.561	-0.027	0.582
	Autodock	0.612	-0.044	0.471	0.712	0.005	-0.027	0.656	0.565	-0.028	0.626	-0.029	0.843
	DeepGlycanSite	0.821	0.671	0.713	0.724	0.523	0.734	0.679	0.773	0.66	0.909	-0.036	0.904
	Monosaccharide to Oligosaccharide
	Equibind	-0.125
	Diffdock	-0.099
	GlycoTorch Vina	-0.091
	Autodock	-0.099
	DeepGlycanSite	0.482
	Monosaccharide to Disaccharide
	Equibind	0.464	0.488	0.41	-0.012	0.428	0.56	0.574
	Diffdock	0.536	0.451	0.394	0.284	0.305	0.738	0.397
	GlycoTorch Vina	0.604	0.421	-0.018	-0.013	0.52	0.707	0.548
	Autodock	0.459	0.421	-0.018	-0.014	0.52	0.76	0.465
	DeepGlycanSite	0.401	0.551	0.054	0.149	0.065	0.807	0.417
	Oligosaccharide to Disaccharide
	Equibind	0.437	-0.017	0.674	0.386	-0.015	-0.026	0.299	0.317	0.148	0.77	0.716	0.4	0.638
	Diffdock	0.627	-0.018	0.373	-0.077	-0.015	-0.03	0.17	0.331	0.387	0.274	0.505	0.439	0.61
	GlycoTorch Vina	-0.016	-0.024	0.638	-0.099	-0.016	-0.034	0.246	0.405	-0.026	-0.025	0.505	0.234	0.638
	Autodock	-0.016	-0.024	0.607	-0.099	-0.015	-0.036	0.236	0.487	-0.025	0.309	0.241	0.343	0.534
	DeepGlycanSite	0.508	-0.029	0.536	0.432	-0.015	-0.023	0.266	0.484	0.317	0.428	0.454	0.34	0.379
	Disaccharide to Disaccharide
	Equibind	-0.039	-0.033	0.535	-0.038
	Diffdock	-0.029	-0.033	0.823	-0.031
	GlycoTorch Vina	-0.041	-0.035	0.754	-0.039
	Autodock	-0.038	-0.034	0.788	-0.039
	DeepGlycanSite	0.612	-0.032	0.699	0.675
	Monosaccharide to Monosaccharide
	Equibind	0.704	-0.012	0.901	-0.03	-0.032	0.811
	Diffdock	0.925	-0.012	0.865	-0.032	-0.032	0.905
	GlycoTorch Vina	-0.017	-0.014	0.905	-0.033	-0.035	0.811
	Autodock	-0.017	-0.014	0.905	-0.032	-0.035	0.811
	DeepGlycanSite	0.798	0.36	0.829	-0.032	-0.036	0.758
	Oligosaccharide to Oligosaccharide
	Equibind	0.157	0.285	0.542	0.607	0.323	0.035	0.646	0.241	0.16	-0.026	0.594	0.267	0.085	0.424	0.385	0.255	0.087
	Diffdock	0.629	0.685	0.256	-0.012	0.154	-0.016	0.676	0.229	0.674	-0.023	0.725	0.57	0.395	0.375	0.915	0.396	-0.021
	GlycoTorch Vina	0.667	-0.046	0.906	0.656	0.658	-0.017	0.488	0.511	0.963	-0.031	0.267	0.348	-0.015	0.627	0.513	0.65	-0.027
	Autodock	0.563	-0.049	1	0.682	0.699	-0.017	0.283	0.63	0.944	-0.036	0.162	0.302	-0.013	0.974	0.48	0.436	-0.033
	DeepGlycanSite	0.599	0.414	0.876	-0.033	0.539	-0.027	0.48	0.525	0.732	-0.026	0.461	0.444	0.204	0.737	0.502	0.525	-0.026
	Nucleotide to Nucleotide
	Equibind	0.504	0.039	-0.051	0.839	-0.035	-0.05	0.798	-0.012	-0.035	0.254	0.616	0.541	-0.031	-0.048	0.07	-0.109	0.449	-0.049	-0.043	0.565	0.213	0.536
	Diffdock	0.798	-0.057	-0.057	0.937	-0.038	-0.052	0.656	-0.011	0.885	0.876	0.861	0.831	-0.031	-0.05	-0.051	-0.097	-0.017	0.546	-0.043	0.862	0.844	-0.017
	GlycoTorch Vina	0.414	0.005	-0.065	0.937	0.963	-0.052	-0.038	-0.012	-0.034	0.962	0.946	-0.015	-0.044	-0.05	-0.067	-0.097	-0.015	-0.045	-0.045	0.862	0.948	-0.016
	Autodock	0.414	0.008	-0.065	0.97	0.963	-0.052	0.607	-0.013	-0.034	1	0.749	-0.014	-0.042	-0.05	-0.061	-0.101	-0.017	-0.044	-0.045	0.946	0.896	-0.015
	DeepGlycanSite	0.612	0.532	0.859	0.902	0.602	-0.007	0.596	0.973	0.779	0.701	0.731	0.768	0.559	0.002	0.881	-0.11	0.087	0.642	0.795	0.513	0.543	0.188

## Sheet: Figure 4d
Figure 4d
	Equibind	-0.017	0.143	-0.02	-0.016	-0.018	-0.019	-0.014	-0.016	-0.019	-0.016	0.313	-0.012
	Diffdock	-0.02	0.299	-0.019	-0.018	-0.019	-0.021	-0.022	-0.021	-0.019	-0.021	0.412	-0.019
	GlycoTorch Vina	-0.021	0.347	-0.026	-0.023	-0.021	-0.024	-0.02	-0.023	-0.022	-0.022	0.462	-0.022
	Autodock	-0.026	0.347	-0.026	-0.023	-0.021	-0.024	-0.019	-0.023	-0.022	-0.022	0.439	-0.022
	DeepGlycanSite	1	0.407	0.948	0.893	0.942	1	0.948	1	0.721	0.942	0.429	0.948

## Sheet: Figure 5b
Figure 5b
		GDP-probability	GDP-Fuc-probability
	K77	0.25	0.572
	G80	0.166	0.508
	D81	0.168	0.554
	N90	0.143	0.559
	V93	0.05	0.527
	C94	0.528	0.591
	V99	0.514	0.593
	F101	0.549	0.594
	Y102	0.598	0.621
	M105	0.543	0.578
	Y106	0.523	0.548
	I109	0.501	0.429
	F112	0.524	0.298
	R119	0.506	0.293
	N156	0.498	0.51
	Q169	0.089	0.51
	I170	0.184	0.518
	K171	0.482	0.528
	C172	0.543	0.606
	I173	0.509	0.581
	K176	0.479	0.594
	H184	0.597	0.587
	N188	0.559	0.533
	F246	0.237	0.596
	Y249	0.596	0.603
	R253	0.609	0.6
	Y256	0.569	0.458
	Q260	0.552	0.566
	T261	0.548	0.297
	R274	0.606	0.585
	K277	0.573	0.558
	E278	0.567	0.513
	L281	0.602	0.588
	S284	0.44	0.618
	A285	0.192	0.56
	N287	0.103	0.546

## Sheet: Figure 5c
Figure 5c
	GDP concentration (Log M)
		WT			G80R			D81A			N90A			V93M
	-5	36.756	41.132	45.168	35.779	36.658	33.822	42.183	44.823	41.476	39.622	39.231	37.754	76.341	72.555	77.731
	-5.47712	38.176	41.448	47.177	36.89	34.959	31.891	44.282	43.497	45.428	42.959	39.145	37.45	71.864	76.148	75.745
	-5.95424	32.94	39.575	40.432	33.704	32.627	32.728	42.033	38.888	43.435	37	38.724	36.656	66.956	68.559	66.542
	-6.43136	30.164	31.589	37.411	32.176	29.85	32.237	39.465	32.147	35.76	26.984	27.885	28.071	45.011	42.093	47.787
	-6.90849	14.207	19.757	20.545	23.791	23.356	24.856	24.567	24.232	22.452	14.664	14.86	16.464	25.662	23.191	21.465
	-7.38561	9.988	14.141	17.011	17.304	18.147	18.493	16.982	16.504	14.221	9.169	9.906	10.057	16.113	11.057	13.099
	-7.86273	7.944	10.21	11.539	13.527	15.211	15.781	12.544	12.014	14.053	6.74	6.732	6.476	11.253	9.528	11.627
	-8.33985	8.397	9.732	13.094	14.334	15.117	12.763	14.099	13.188	10.428	6.656	7.857	5.586	14.558	10.265	12.03
	GDP-Fuc concentration (Log M)
		WT			G80R			D81A			N90A			V93M
	-5	58.805	64.149	63.316	47.714	43.138	46.75	40.347	45.495	42.925	51.916	48.029	45.562	65.267	67.043	62.782
	-5.47712	61.76	64.299	65.322	41.348	36.027	38.106	32.831	36.584	34.441	47.278	43.019	37.884	45.536	43.545	49.353
	-5.95424	54.418	50.845	54.62	25.639	25.654	24.367	20.554	23.431	23.999	35.339	38.251	25.94	28.148	28.921	29.499
	-6.43136	36.037	35.103	45.294	21.794	20.229	19.734	13.239	14.503	15.593	20.248	20.652	15.364	15.062	12.292	14.624
	-6.90849	19.968	22.909	24.829	15.958	19.435	13.755	11.98	10.994	14.501	11.444	12.72	9.938	9.895	10.114	7.448
	-7.38561	14.669	21.837	14.924	18.309	19.741	17.675	12.216	13.17	16.453	9.554	10.462	10.022	9.738	9.135	8.199
	-7.86273	12.088	19.758	18.482	18.77	20.609	19.31	12.044	13.877	13.087	9.921	9.045	8.545	10.319	8.943	8.135
	-8.33985	10.255	20.01	19.007	18.969	19.158	17.924	16.847	14.638	12.478	10.681	8.851	6.607	10.069	11.122	8.799

## Sheet: Figure S2b
Figure S2b
	Monosaccharide	Number of complexes
	β-Glc	328
	β-GlcNAc	288
	α-Glc	269
	β-Gal	167
	α-Man	132
	β-Fruf6P	100
	α-NeuAc	99
	α-GlcNAc	81
	β-Xyl	74
	α-Gal	58
	β-Fru	53
	Disaccharide	Number of complexes
	Glcα1,4Glcα-OR	407
	Sucrose	270
	Galβ1,4-Glcβ-OR	117
	Glcβ1,4Glcβ-OR	107
	GlcNAcβ1,4GlcNAcβ-OR	84
	Neu5Acα2,3Galβ-OR	77
	Trehalose	73
	Xylα1,4Xylα-OR	61
	Galβ1,4Glcα-OR	58
	Manα1,2Manα-OR	39
	Oligosaccharide	Number of complexes
	Neu5Acα2,6Glcβ1,4GlcNAcβ-OR	91
	Glcα1,4Glcα1,4αGlcα1,4Glcα-OR	78
	Glcα1,4Glcα1,4Glcα-OR	77
	Glcβ1,4Glcβ1,4Glcβ1,4Glcβ-OR	58
	GlcNAcβ1,4GlcNAcβ1,4GlcNAcα-OR	49
	Glcβ1,4Glcβ1,4Glcα-OR	42
	Xylβ1,4Xylβ1,4Xylβ-OR	36
	Cycloheptakis-(α1,4Glc)	35
	Glcβ1,4Glcβ1,4Glcβ1,4Glcβ1,4Glcβ-OR	28
	GlcNAcβ1,4GlcNAcβ1,4GlcNAcβ1,4GlcNAcβ-OR	28

## Sheet: Figure S3a
Figure S3a
	MCC
	DeepGlycanSite	0.92	0.626	0.123	0.398	0.543	0.668	0.695	0.599	-0.041	0.639	0.603	0.956	0.591	0.934	0.894	0.77	0.695	0.985	0.62	0.781	0.964	0.447	0.824	0.779	0.826	0.758	0.946	0.715	0.693
	DeepPocket	-0.077	0.212	0.378	0.271	0.06	0.582	0.873	0.578	0.239	0.638	0.824	0.571	0.384	0.562	0.518	-0.109	0.325	0.684	0.412	0.521	-1	0.16	0.751	0.398	0.286	0.326	-0.024	0.598	0.387
	SiteMap	-0.069	0.431	0.309	0.369	-0.139	0.293	0.617	0.479	0.21	0.619	0.736	0.198	-0.081	0.45	0.617	-0.092	0.425	0.625	-0.055	0.4	-0.1	-1	-0.066	0.398	-1	-1	-0.016	0.493	0.164
	Fpocket	-0.089	0.494	0.192	0.14	0.096	0.626	0.762	0.138	-0.045	0.856	0.041	-0.026	-0.047	-0.026	-0.07	-0.096	0.546	0.738	-0.047	0.799	-0.112	0.112	0.094	0.043	-0.041	-0.002	0.261	0.385	0.424
	PeSTo	0.317	-0.053	0.244	-0.027	0.025	0.275	0.476	-0.035	0.215	0.358	0.452	0.398	0.351	0.357	0.761	0.42	0.207	0.488	0.491	0.649	0.299	0.058	0.432	0.409	0.439	0.374	0.289	0.414	0.316
	StackCBPred	-0.016	-0.086	0.066	0.008	0.115	0.225	-0.06	0.04	-0.058	-0.123	0.131	-0.069	-0.059	0.005	-0.067	0.246	0.048	0.068	0.078	-0.201	-0.012	0.199	0.148	-0.008	-0.049	-0.026	0.105	0.06	0.046
	Prec
	DeepGlycanSite	0.857	0.421	0.6	0.9	0.397	0.686	1	0.733	0	0.639	0.85	0.917	0.8	1	0.974	0.692	0.675	1	1	0.788	0.938	0.375	0.946	0.759	0.725	0.795	1	0.69	0.735
	DeepPocket	0	0.154	0.517	0.317	0.111	0.352	0.897	0.448	0.121	0.459	0.702	0.342	0.29	0.396	0.618	0	0.6	0.536	0.317	0.379	0	0.116	0.582	0.304	0.233	0.257	0.105	0.411	0.343
	SiteMap	0	0.225	0.339	0.21	0	0.205	0.444	0.304	0.103	0.438	0.593	0.108	0	0.26	0.455	0.02	0.217	0.468	0	0.289	0	0	0	0.304	0	0	0.111	0.306	0.092
	Fpocket	0	0.281	0.303	0.175	0.135	0.433	0.639	0.148	0	0.757	0.115	0	0	0.042	0	0	0.33	0.636	0	0.743	0	0.107	0.167	0.067	0	0.029	0.32	0.354	0.219
	PeSTo	0.127	0	0.102	0.009	0.023	0.085	0.362	0	0.114	0.276	0.25	0.169	0.162	0.16	0.739	0.205	0.07	0.308	0.288	0.447	0.128	0.053	0.204	0.182	0.215	0.162	0.12	0.205	0.112
	StackCBPred	0.022	0.071	0.061	0.104	0.104	0.135	0.027	0.027	0.076	0.05	0.152	0.013	0.026	0.031	0.054	0.106	0.085	0.044	0.1	0.053	0.033	0.168	0.089	0.065	0.046	0.12	0.051	0.036	0.057

## Sheet: Figure S3b
Figure S3b
	MCC
	DeepGlycanSite	0.784	0.633	0.822	0.756	1	0.288	0.404	0.661	0.657	0.86	0.833	0.587	0.25	0.704	0.735	0.839	0.681	0.707	-0.035	0.931	0.359	0.544	0.811	0.091	0.825	0.406	0.821	0.348	0.809	0.859	0.906	0.925	0.135	0.963	0.925	0.932	0.475	0.781	0.727	0.678	0.837	0.814	0.255	0.68	0.752	0.558	0.43	0.928
	DeepPocket	0.552	0.679	0.579	-1	-0.035	0.492	0.348	-0.045	-1	0.771	0.769	0.038	0.591	0.608	0.62	-1	0.708	0.749	-0.045	0.314	0.336	0.477	0.632	-0.018	0.556	0.65	0.556	0.137	0.67	-1	-0.099	0.666	0.46	0.278	-0.035	-1	0.738	0.569	0.568	0.579	0.312	0.748	0.249	0.715	0.764	-0.026	0	0.081
	SiteMap	0.374	0.484	0.125	-0.057	-0.077	0.369	0.361	0.551	0.909	-0.06	0.715	0.117	0.657	0.447	0.191	-0.061	0.695	0.692	-0.043	0.517	0.282	0.483	0.582	-0.018	-0.022	0.528	0.407	0.16	0.027	-0.057	0.544	0.635	0.408	0.522	-0.035	-0.069	-0.063	0.461	0.604	-0.024	-0.046	0.776	0.11	-0.028	-0.028	-0.026	0.168	0.426
	Fpocket	0.442	-0.028	0.152	-0.045	-0.053	0.492	0.407	0.1	0.076	0.712	0.59	0.055	0.657	0.621	0.66	-0.058	0.772	0.602	-0.039	-0.081	0.102	-0.036	0.725	-0.027	-0.026	0.761	0.024	-0.015	-0.04	-0.048	-0.084	0.695	-0.044	0.601	-0.03	-0.076	-0.028	0.418	0.581	-0.019	-0.045	0.73	-0.028	-0.023	-0.026	-0.014	-0.038	-0.052
	PeSTo	0.495	0.336	0.557	0.395	0.448	0.64	0.343	0.489	0.384	0.594	0.725	0.349	0.408	0.521	0.478	0.435	0.585	0.158	-0.019	0.606	0.334	0.227	0.574	0.175	0.416	0.324	0.54	0.1	0.447	0.326	-0.062	0.575	0.09	0.539	0.234	0.529	0.51	0.392	0.447	0.258	0.578	0.345	0.278	0.422	0.36	0.367	0.365	0.539
	StackCBPred	0.071	0.246	-0.003	0.023	0.057	-0.158	0.004	0.038	-0.07	0	0.122	0.09	0.142	-0.026	0.032	0.127	0.142	0.056	-0.21	-0.021	-0.049	0.053	0.04	-0.115	0.044	-0.113	-0.034	-0.096	-0.091	0.057	0.036	0.107	0.019	-0.012	0.03	0.034	-0.091	0.027	-0.069	0.014	-0.003	-0.042	-0.148	-0.022	-0.046	0.083	0.02	0.033
	Prec
	DeepGlycanSite	0.941	0.515	0.688	0.714	1	0.4	0.5	0.486	0.462	0.941	0.955	0.55	0.286	0.818	0.568	0.714	0.7	1	0	0.957	0.312	0.583	1	0.085	0.688	0.556	0.789	0.214	0.846	0.75	1	1	0.13	1	1	0.875	0.4	0.72	0.632	0.545	0.947	0.85	0.286	0.8	0.652	0.45	0.367	0.913
	DeepPocket	0.349	0.476	0.357	0	0	0.278	0.318	0	0	0.7	0.622	0.08	0.4	0.414	0.413	0	0.571	0.659	0	0.294	0.146	0.25	0.419	0	0.323	0.455	0.35	0.1	0.467	0	0	0.51	0.233	0.231	0	0	0.556	0.375	0.37	0.344	0.237	0.594	0.227	0.524	0.593	0	0.05	0.125
	SiteMap	0.177	0.256	0.1	0	0	0.176	0.333	0.326	0.833	0	0.548	0.143	0.476	0.255	0.182	0	0.51	0.625	0	0.318	0.095	0.256	0.361	0	0	0.341	0.215	0.091	0.047	0	0.348	0.435	0.189	0.316	0	0	0	0.273	0.417	0	0	0.633	0.089	0	0	0	0.14	0.237
	Fpocket	0.23	0	0.167	0	0	0.278	0.389	0.125	0.125	0.65	0.786	0.095	0.476	0.429	0.515	0	0.697	0.789	0	0	0.111	0	0.542	0	0	0.75	0.083	0	0	0	0	0.531	0	0.4	0	0	0	0.293	0.429	0	0	0.6	0	0	0	0	0	0
	PeSTo	0.277	0.162	0.333	0.304	0.235	0.8	0.22	0.263	0.185	0.438	0.561	0.276	0.318	0.471	0.264	0.217	0.377	0.312	0	0.412	0.127	0.214	0.351	0.109	0.189	0.333	0.333	0.044	0.226	0.145	0	0.514	0.1	0.333	0.098	0.318	0.278	0.25	0.238	0.085	0.4	0.198	0.182	0.229	0.181	0.151	0.218	0.339
	StackCBPred	0.022	0.11	0.022	0.014	0.06	0.021	0.06	0.074	0.02	0.029	0.05	0.095	0.098	0.03	0.036	0.074	0.069	0.014	0.013	0.016	0.01	0.063	0.105	0.061	0.015	0.007	0.006	0.099	0.028	0.084	0.057	0.045	0.023	0.028	0.099	0.018	0.027	0.038	0.057	0.057	0.019	0.057	0.095	0.008	0.035	0.051	0.028	0.031
[truncated: 68 more columns]

[truncated: 24 more sheets: Figure S4a, Figure S4b, Figure S4c, Figure S6, Figure S7c, Figure S7d, Table 1, Table S1, Table S2, Table S3, Table S4, Table S5, Table S6, Table S7, Table S8, Table S9, Table S10, Table S11, Table S12, Table S13 …]
